# Supplementary material for: Functional amplification and preservation of human gut microbiota
Source: Microb Ecol Health Dis. 2017 Apr 10;28(1):1308070. doi: 10.1080/16512235.2017.1308070 (PMC5443092; doi:10.1080/16512235.2017.1308070)
Supplement: Supplementary material [file zmeh_a_1308070_sm8769.zip]

Archive with 2 entries (2 files):
- 34366-219707-1-SP.pdf
- 34366-219706-1-SP.pdf
